# Supplementary material for: Transcriptomic Analysis of the Differential Nephrotoxicity of Diverse Brominated Flame Retardants in Rat and Human Renal Cells
Source: Int J Mol Sci. 2021 Sep 17;22(18):10044. doi: 10.3390/ijms221810044 (PMC8465879; doi:10.3390/ijms221810044)
Supplement: Supplementary file 1 [file ijms-22-10044-s001.zip]

Archive with 1 entries (1 files):
- ijms-1288438-supplementary.pdf
